# Supplementary material for: Green Synthesis of CHA Zeolite from Expanded Perlite Waste for Rapid and Selective Pb2+ and Cd2+ Removal
Source: Molecules. 2026 Apr 22;31(9):1377. doi: 10.3390/molecules31091377 (PMC13165264; doi:10.3390/molecules31091377)
Supplement: Supplementary file 1 [file molecules-31-01377-s001.zip]

Archive with 1 entries (1 files):
- molecules-4258929-supplementary.pdf
